# Supplementary material for: An update to the taxonomy of the genus Gastroserica Brenske (Coleoptera, Scarabaeidae, Sericini)
Source: Zookeys. 2014 Jul 17;(426):87–110. doi: 10.3897/zookeys.426.7578 (PMC4137292; doi:10.3897/zookeys.426.7578)
Supplement: XML Treatment for Gastroserica fengduana [file zookeys.426.7578-treatment2.xml]

<!DOCTYPE tp:taxon-treatment
  PUBLIC "-//TaxonX//DTD Taxonomic Treatment Publishing DTD v0 20100105//EN" "tax-treatment-NSO.dtd">
<tp:taxon-treatment xmlns:tp="http://www.plazi.org/taxpub"><tp:treatment-meta><kwd-group><label>Taxon classification</label><kwd><named-content content-type="kingdom">Animalia</named-content></kwd><kwd><named-content content-type="order">Coleoptera</named-content></kwd><kwd><named-content content-type="family">Scarabaeidae</named-content></kwd></kwd-group><mixed-citation publication-type="journal"><person-group><name><surname>Liu</surname><given-names>Wan-Gang</given-names></name><name><surname>Bai</surname><given-names>Ming</given-names></name><name><surname>Yang</surname><given-names>Xing-Ke</given-names></name><name><surname>Ahrens</surname><given-names>Dirk</given-names></name></person-group><article-title>An update to the taxonomy of the genus <italic>Gastroserica</italic> Brenske (Coleoptera, Scarabaeidae, Sericini)</article-title><source>Zookeys</source><day>17</day><month>7</month><year>2014</year><volume>2014</volume><issue>426</issue><fpage>87</fpage><lpage>110</lpage><pub-id pub-id-type="doi">10.3897/zookeys.426.7578</pub-id></mixed-citation></tp:treatment-meta><tp:nomenclature><tp:taxon-name>
                            <tp:taxon-name-part taxon-name-part-type="genus">Gastroserica</tp:taxon-name-part>
                            <tp:taxon-name-part taxon-name-part-type="species">fengduana</tp:taxon-name-part>
                            <object-id xmlns:xlink="http://www.w3.org/1999/xlink" content-type="zoobank" xlink:type="simple">http://zoobank.org/44CB8C3C-DD0A-4D96-BAD7-1C135E70B8E0</object-id>
                        </tp:taxon-name><tp:taxon-authority>Liu &amp; Ahrens</tp:taxon-authority><tp:taxon-status xmlns:xlink="http://www.w3.org/1999/xlink" xlink:type="simple">sp. n.</tp:taxon-status><xref ref-type="fig" rid="F1">Figs 1E–H</xref><xref ref-type="fig" rid="F4">, 4</xref></tp:nomenclature><tp:treatment-sec sec-type="Type material examined"><title>Type material examined.</title><p>Holotype ♂ “Fengdu, Shiping, Sichuan, 2.VI.1994, 610m, leg. Zhang Youwei, light trap” (IZAS).</p><!--PageBreak--></tp:treatment-sec><tp:treatment-sec sec-type="Description"><title>Description.</title><p>Body length: 7.3 mm, length of elytra: 5.5 mm, width: 4.0 mm. Body oval, including legs yellowish brown, head and disc of pronotum darker, dorsal surface moderately shiny, with sparse, long, erect setae (<xref ref-type="fig" rid="F1">Fig. 1H</xref>).</p><p>Labroclypeus subrectangular and short, widest at middle, lateral margins weakly curved, convergent toward base, anterior angles broadly rounded, lateral border and ocular canthus producing a distinct obtuse angle, anterior margin weakly reflexed and straight, surface moderately convex medially and moderately shiny, coarsely and densely punctate, with several long, erect setae; frontoclypeal suture distinctly impressed and moderately curved, smooth area anterior to eye almost twice as wide as long; ocular canthus moderately short and strong, finely and densely punctate, with two terminal setae. Frons with coarse, dense punctures, with fine punctures irregularly interspersed, with dense erect setae. Eyes moderately large (in holotype slightly deformed), ratio of diameter / interocular width: 0.67. Antenna with ten antennomeres; club with four antennomeres, as long as remaining antennomeres combined, first joint of club slightly shorter than club. Mentum elevated and flattened anteriorly.</p><p>Pronotum rectangular, widest just before base, lateral margins nearly evenly convergent anteriorly, anterior angles strongly rounded, not produced, nearly obsolete; posterior angles blunt; anterior margin straight, with a distinct, fine marginal line, basal margin moderately curved, without marginal line, base with a shallow impressions on each side beside middle; surface with dense, fine punctures and with minute setae, disc beside midline widely and indistinctly dark, impunctate along midline but not impressed, with a very shallow and indistinct transverse impression behind middle; anterior and lateral borders setose; hypomeron carinate, basal margin of hypomeron strongly produced ventrally. Scutellum subtriangular, apex weakly rounded, with fine and dense punctures, smooth medially, with minute setae.</p><p>Elytra oblong, widest at middle, striae distinctly impressed and finely densely punctate; intervals convex, with fine and sparse punctures concentrated along striae, minutely setose in punctures, odd intervals with single coarse punctures each bearing a strong, erect seta; epipleural edge moderately strong, ending at strongly rounded external apical angle of elytra, epipleura densely setose, apical border chitinous, without short microtrichomes.</p><p>Ventral surface with large, dense punctures and dense, short adpressed setae. Metacoxa partly glabrous, with fine adpressed setae laterally. Abdominal sternites finely and densely punctate, with fine, short setae, each sternite with indistinct transverse row of coarse punctures each bearing a short robust seta. Mesosternum between mesocoxae as wide as mesofemur, with numerous strong setae. Ratio of length of metepisternum / metacoxa: 1 / 2.0. Pygidium long, apically produced and strongly convex, with fine, dense punctures and fine setae interspersed with few robust punctures each bearing a robust seta, without smooth midline.</p><p>Legs moderately slender and shiny; femora finely densely punctate and setose, with two longitudinal rows of setae; anterior edge of metafemur acute, lacking an adjacent serrated line, posterior margin weakly convex, with a few fine setae medially, weakly widened in apical half ventrally but not serrate, serrate dorsally, with short <!--PageBreak-->setae. Metatibia moderately broad, convexly widened at middle, ratio width / length: 1 / 3, sharply carinate dorsally, with two groups of spines, basal group at one third, apical one at two thirds of metatibial length, with a few single spines in punctures basally; lateral face longitudinally convex, with moderately dense and fine, minutely setose punctures, some of them longitudinally impressed, ventral edge serrate; medial face impunctate and smooth, apex sharply truncate interiorly near tarsal articulation. Tarsomeres glabrous and finely punctate dorsally, with sparse, short setae ventrally; metatarsomeres with strong longitudinal impressions dorsally, with a strongly serrated ridge ventrally and a strong longitudinal carina laterally, first metatarsomere shorter than following two tarsomeres combined and twice as long as dorsal tibial spur. Protibia short, bidentate, protarsal claws symmetrical.</p></tp:treatment-sec><tp:treatment-sec sec-type="Aedeagus"><title>Aedeagus.</title><p><xref ref-type="fig" rid="F1">Fig. 1E–G</xref>.</p></tp:treatment-sec><tp:treatment-sec sec-type="Diagnosis"><title>Diagnosis.</title><p>The new species is most similar to <italic><tp:taxon-name>Gastroserica sichuana</tp:taxon-name></italic> Ahrens, 2000, in shape of male genitalia and external morphology. It differs distinctly in the median process of the left paramere being shorter, as well as the right paramere being bent ventrally at the apex.</p></tp:treatment-sec><tp:treatment-sec sec-type="Etymology"><title>Etymology.</title><p>Named after the type locality, Fengdu.</p></tp:treatment-sec><tp:treatment-sec><!--Section generated to contain objects referenced in tp:taxon-treatment.--><fig id="F1" position="float" orientation="portrait"><label>Figure 1.</label><caption><p><bold>A–D</bold> <italic><tp:taxon-name>Gastroserica carolusi</tp:taxon-name></italic> sp. n. (holotype) <bold>E–H</bold> <italic><tp:taxon-name>Gastroserica fengduana</tp:taxon-name></italic> (holotype) <bold>I–L</bold> <italic><tp:taxon-name>Gastroserica haoyui</tp:taxon-name></italic> sp. n. (holotype). <bold>A, E, I</bold> Aedeagus, left side lateral view <bold>C, G, K</bold> Aedeagus, right side lateral view; <bold>B, F, J</bold> parameres, dorsal view <bold>D, H, L</bold> Habitus. Scale: 0.5 mm.</p></caption><graphic xmlns:xlink="http://www.w3.org/1999/xlink" xlink:href="zookeys-426-087-g001.jpg" position="float" orientation="portrait" xlink:type="simple"/></fig><fig id="F4" position="float" orientation="portrait"><label>Figure 4.</label><caption><p>Distribution of newly described <italic><tp:taxon-name>Gastroserica</tp:taxon-name></italic> species.</p></caption><graphic xmlns:xlink="http://www.w3.org/1999/xlink" xlink:href="zookeys-426-087-g004.jpg" position="float" orientation="portrait" xlink:type="simple"/></fig></tp:treatment-sec></tp:taxon-treatment>
