# Supplementary material for: An update to the taxonomy of the genus Gastroserica Brenske (Coleoptera, Scarabaeidae, Sericini)
Source: Zookeys. 2014 Jul 17;(426):87–110. doi: 10.3897/zookeys.426.7578 (PMC4137292; doi:10.3897/zookeys.426.7578)
Supplement: XML Treatment for Gastroserica haoyui [file zookeys.426.7578-treatment3.xml]

<!DOCTYPE tp:taxon-treatment
  PUBLIC "-//TaxonX//DTD Taxonomic Treatment Publishing DTD v0 20100105//EN" "tax-treatment-NSO.dtd">
<tp:taxon-treatment xmlns:tp="http://www.plazi.org/taxpub"><tp:treatment-meta><kwd-group><label>Taxon classification</label><kwd><named-content content-type="kingdom">Animalia</named-content></kwd><kwd><named-content content-type="order">Coleoptera</named-content></kwd><kwd><named-content content-type="family">Scarabaeidae</named-content></kwd></kwd-group><mixed-citation publication-type="journal"><person-group><name><surname>Liu</surname><given-names>Wan-Gang</given-names></name><name><surname>Bai</surname><given-names>Ming</given-names></name><name><surname>Yang</surname><given-names>Xing-Ke</given-names></name><name><surname>Ahrens</surname><given-names>Dirk</given-names></name></person-group><article-title>An update to the taxonomy of the genus <italic>Gastroserica</italic> Brenske (Coleoptera, Scarabaeidae, Sericini)</article-title><source>Zookeys</source><day>17</day><month>7</month><year>2014</year><volume>2014</volume><issue>426</issue><fpage>87</fpage><lpage>110</lpage><pub-id pub-id-type="doi">10.3897/zookeys.426.7578</pub-id></mixed-citation></tp:treatment-meta><tp:nomenclature><tp:taxon-name>
                            <tp:taxon-name-part taxon-name-part-type="genus">Gastroserica</tp:taxon-name-part>
                            <tp:taxon-name-part taxon-name-part-type="species">haoyui</tp:taxon-name-part>
                            <object-id xmlns:xlink="http://www.w3.org/1999/xlink" content-type="zoobank" xlink:type="simple">http://zoobank.org/23A65ED4-9FFB-4DC2-8D0C-079E686E91D0</object-id>
                        </tp:taxon-name><tp:taxon-authority>Liu &amp; Ahrens</tp:taxon-authority><tp:taxon-status xmlns:xlink="http://www.w3.org/1999/xlink" xlink:type="simple">sp. n.</tp:taxon-status><xref ref-type="fig" rid="F1">Figs 1I–L</xref><xref ref-type="fig" rid="F4">, 4</xref></tp:nomenclature><tp:treatment-sec sec-type="Type material examined"><title>Type material examined.</title><p>Holotype ♂ “Mt. Fengyangshan, Longquan, Zhejiang, 25. VII.-1. VIII. 2007, leg. Liu Haoyu, Gao Zhenhua” (HBUM). Paratype: 1 ♂ “Mts. Fengyangshan, Zhejiang, 31.VII.2008, 1089-1168m, leg. Yang Juan” (IZAS).</p></tp:treatment-sec><tp:treatment-sec sec-type="Description"><title>Description.</title><p>Body length: 7.2 mm, length of elytra: 5.6 mm, width: 3.9 mm. Body oval, dark brown, legs, antenna, labroclypeus, midline and lateral margins of pronotum and a moderately wide longitudinal stripe on elytra yellowish brown, dorsal surface moderately shiny, with moderately dense, long, erect setae (<xref ref-type="fig" rid="F1">Fig. 1L</xref>).</p><p>Labroclypeus subrectangular and short, widest at middle, lateral margins weakly curved, weakly convergent toward base, anterior angles broadly rounded, lateral border and ocular canthus producing a distinct obtuse angle, anterior margin weakly reflexed, weakly sinuate medially, surface moderately convex medially and moderately shiny, finely and sparsely punctate, with a few coarse punctures, each bearing a long erect seta, interspersed; frontoclypeal suture distinctly impressed and moderately curved, smooth area anterior to eye 1.6 times as wide as long; ocular canthus moderately short and strong, finely and densely punctate, with a fine terminal seta. Frons with coarse, partly very dense punctures, with a few short erect setae beside eyes and behind frontoclypeal suture. Eyes moderately large, ratio of diameter / interocular width: 0.63. Antenna with ten antennomeres; club with four antennomeres, slightly longer than remaining antennomeres combined, first joint of club slightly shorter than club. Mentum elevated and flattened anteriorly.</p><!--PageBreak--><p>Pronotum rectangular, widest at base, lateral margins strongly convergent in anterior half, weakly sinuate before posterior angles, anterior angles not produced and strongly rounded, nearly obsolete, posterior angles nearly blunt, anterior margin straight, with a distinct and fine marginal line, basal margin moderately curved, without marginal line; base with a shallow impressions on each side beside middle; surface with dense and fine punctures, with minute setae in punctures, weakly impressed on midline, with a distinct transverse impression behind middle; anterior and lateral borders setose; hypomeron carinate, basal margin of hypomeron strongly produced ventrally. Scutellum subtriangular, apex weakly rounded, with fine and dense punctures, smooth medially, with a few minute setae in punctures.</p><p>Elytra oblong, widest at middle, striae distinctly impressed and finely densely punctate; intervals convex, with fine and sparse punctures concentrated along striae, punctures minutely setose, odd intervals with single coarse punctures each bearing a strong erect seta, a light yellowish stripe covers intervals V, III (posterior two thirds), IV, and VI (anterior quarter); epipleural edge moderately strong, ending at strongly rounded external apical angle of elytra, epipleura densely setose, apical border chitinous, without short microtrichomes.</p><p>Ventral surface dull, with large, dense punctures and dense, short, adpressed setae. Metacoxa partly glabrous, with fine adpressed setae laterally. Abdominal sternites finely and densely punctate, with fine, short setae, each sternite with indistinct transverse row of coarse punctures each bearing a short strong seta. Mesosternum between mesocoxae as wide as mesofemur, with numerous strong setae. Ratio of length of metepisternum / metacoxa: 1 / 1.71. Pygidium long, apically produced and strongly convex, with fine, dense punctures and fine setae interspersed with a few robust punctures each bearing a robust seta, without smooth midline.</p><p>Legs moderately slender and shiny; femora finely, densely punctate and setose, with two longitudinal rows of longer setae; anterior edge of metafemur acute lacking an adjacent serrated line, posterior margin weakly convex, with a few fine setae medially, weakly widened in apical half ventrally but not serrate, serrate dorsally, with short setae. Metatibia moderately broad, convexly widened at middle, ratio width / length: 1 / 3.16, dorsally sharply carinate, with two groups of spines, basal group at one third, apical one at two thirds of metatibial length, with a few single spines in punctures basally; lateral face longitudinally convex, with dense and moderately coarse, longitudinally impressed punctures, ventral edge serrate; medial face impunctate and smooth, apex sharply truncate interiorly near tarsal articulation. Tarsomeres glabrous and finely punctate dorsally, with sparse, short setae ventrally; metatarsomeres with strong longitudinal impressions dorsally, with a strongly serrated ridge ventrally, with a strong longitudinal carina laterally, first metatarsomere slightly shorter than following two tarsomeres combined and twice as long as dorsal tibial spur. Protibia short, bidentate, protarsal claws symmetrical.</p></tp:treatment-sec><tp:treatment-sec sec-type="Aedeagus"><title>Aedeagus.</title><p><xref ref-type="fig" rid="F1">Fig. 1I–K</xref>.</p></tp:treatment-sec><tp:treatment-sec sec-type="Diagnosis"><title>Diagnosis.</title><p><italic><tp:taxon-name>Gastroserica haoyui</tp:taxon-name></italic> sp. n. differs from all other known <italic><tp:taxon-name>Gastroserica</tp:taxon-name></italic> species by the left paramere being s-shaped.</p><!--PageBreak--></tp:treatment-sec><tp:treatment-sec sec-type="Etymology"><title>Etymology.</title><p>This new species is named after its collector, Liu Haoyu.</p></tp:treatment-sec><tp:treatment-sec sec-type="Variation"><title>Variation.</title><p>Body length: 7.2 mm, length of elytra: 5.5–5.6 mm, width: 3.9–4.3 mm. Body oval, pale brown.</p></tp:treatment-sec><tp:treatment-sec><!--Section generated to contain objects referenced in tp:taxon-treatment.--><fig id="F1" position="float" orientation="portrait"><label>Figure 1.</label><caption><p><bold>A–D</bold> <italic><tp:taxon-name>Gastroserica carolusi</tp:taxon-name></italic> sp. n. (holotype) <bold>E–H</bold> <italic><tp:taxon-name>Gastroserica fengduana</tp:taxon-name></italic> (holotype) <bold>I–L</bold> <italic><tp:taxon-name>Gastroserica haoyui</tp:taxon-name></italic> sp. n. (holotype). <bold>A, E, I</bold> Aedeagus, left side lateral view <bold>C, G, K</bold> Aedeagus, right side lateral view; <bold>B, F, J</bold> parameres, dorsal view <bold>D, H, L</bold> Habitus. Scale: 0.5 mm.</p></caption><graphic xmlns:xlink="http://www.w3.org/1999/xlink" xlink:href="zookeys-426-087-g001.jpg" position="float" orientation="portrait" xlink:type="simple"/></fig><fig id="F4" position="float" orientation="portrait"><label>Figure 4.</label><caption><p>Distribution of newly described <italic><tp:taxon-name>Gastroserica</tp:taxon-name></italic> species.</p></caption><graphic xmlns:xlink="http://www.w3.org/1999/xlink" xlink:href="zookeys-426-087-g004.jpg" position="float" orientation="portrait" xlink:type="simple"/></fig></tp:treatment-sec></tp:taxon-treatment>
