# Supplementary material for: An update to the taxonomy of the genus Gastroserica Brenske (Coleoptera, Scarabaeidae, Sericini)
Source: Zookeys. 2014 Jul 17;(426):87–110. doi: 10.3897/zookeys.426.7578 (PMC4137292; doi:10.3897/zookeys.426.7578)
Supplement: XML Treatment for Gastroserica asulcata [file zookeys.426.7578-treatment8.xml]

<!DOCTYPE tp:taxon-treatment
  PUBLIC "-//TaxonX//DTD Taxonomic Treatment Publishing DTD v0 20100105//EN" "tax-treatment-NSO.dtd">
<tp:taxon-treatment xmlns:tp="http://www.plazi.org/taxpub"><tp:treatment-meta><kwd-group><label>Taxon classification</label><kwd><named-content content-type="kingdom">Animalia</named-content></kwd><kwd><named-content content-type="order">Coleoptera</named-content></kwd><kwd><named-content content-type="family">Scarabaeidae</named-content></kwd></kwd-group><mixed-citation publication-type="journal"><person-group><name><surname>Liu</surname><given-names>Wan-Gang</given-names></name><name><surname>Bai</surname><given-names>Ming</given-names></name><name><surname>Yang</surname><given-names>Xing-Ke</given-names></name><name><surname>Ahrens</surname><given-names>Dirk</given-names></name></person-group><article-title>An update to the taxonomy of the genus <italic>Gastroserica</italic> Brenske (Coleoptera, Scarabaeidae, Sericini)</article-title><source>Zookeys</source><day>17</day><month>7</month><year>2014</year><volume>2014</volume><issue>426</issue><fpage>87</fpage><lpage>110</lpage><pub-id pub-id-type="doi">10.3897/zookeys.426.7578</pub-id></mixed-citation></tp:treatment-meta><tp:nomenclature><tp:taxon-name>
                            <tp:taxon-name-part taxon-name-part-type="genus">Gastroserica</tp:taxon-name-part>
                            <tp:taxon-name-part taxon-name-part-type="species">asulcata</tp:taxon-name-part>
                        </tp:taxon-name><tp:taxon-authority>Ahrens, 2000</tp:taxon-authority></tp:nomenclature><tp:treatment-sec sec-type="Material examined"><title>Material examined.</title><p>1 ♂ “Mts. Leigongshan, Leishan, Guizhou, 30.VI.1988, 1550m, leg. Wang Shuyong” (IZAS), 1 ♂ “Mts. Tianpingshan, Longsheng, Guangxi, 9.VI.1963, 740m, leg. Wang Shuyong” (IZAS), 1 ♂ “Taiyuan, Pengshui, Sichuan, 10.VII.1989, 850m, leg. Yang Longlong” (IZAS), 1 ♂ “Baiyan, Longsheng, Sichuan, 23.VI.1963, 1150m, leg. Wang Shuyong” (IZAS), 1 ♂ “Mts. Jiulianshan, Jiangxi, 20.VI.1979, 850m, leg. Zhang Youwei” (IZAS). 1 ♂ “Mts. Leigongshan, Leishan, Guizhou, 1.VII.1988, 1050m, leg. Wang Shuyong” (IZAS).</p></tp:treatment-sec></tp:taxon-treatment>
