# Supplementary material for: An update to the taxonomy of the genus Gastroserica Brenske (Coleoptera, Scarabaeidae, Sericini)
Source: Zookeys. 2014 Jul 17;(426):87–110. doi: 10.3897/zookeys.426.7578 (PMC4137292; doi:10.3897/zookeys.426.7578)
Supplement: XML Treatment for Gastroserica haucki [file zookeys.426.7578-treatment12.xml]

<!DOCTYPE tp:taxon-treatment
  PUBLIC "-//TaxonX//DTD Taxonomic Treatment Publishing DTD v0 20100105//EN" "tax-treatment-NSO.dtd">
<tp:taxon-treatment xmlns:tp="http://www.plazi.org/taxpub"><tp:treatment-meta><kwd-group><label>Taxon classification</label><kwd><named-content content-type="kingdom">Animalia</named-content></kwd><kwd><named-content content-type="order">Coleoptera</named-content></kwd><kwd><named-content content-type="family">Scarabaeidae</named-content></kwd></kwd-group><mixed-citation publication-type="journal"><person-group><name><surname>Liu</surname><given-names>Wan-Gang</given-names></name><name><surname>Bai</surname><given-names>Ming</given-names></name><name><surname>Yang</surname><given-names>Xing-Ke</given-names></name><name><surname>Ahrens</surname><given-names>Dirk</given-names></name></person-group><article-title>An update to the taxonomy of the genus <italic>Gastroserica</italic> Brenske (Coleoptera, Scarabaeidae, Sericini)</article-title><source>Zookeys</source><day>17</day><month>7</month><year>2014</year><volume>2014</volume><issue>426</issue><fpage>87</fpage><lpage>110</lpage><pub-id pub-id-type="doi">10.3897/zookeys.426.7578</pub-id></mixed-citation></tp:treatment-meta><tp:nomenclature><tp:taxon-name>
                            <tp:taxon-name-part taxon-name-part-type="genus">Gastroserica</tp:taxon-name-part>
                            <tp:taxon-name-part taxon-name-part-type="species">haucki</tp:taxon-name-part>
                        </tp:taxon-name><tp:taxon-authority>Ahrens, 2000</tp:taxon-authority></tp:nomenclature><tp:treatment-sec sec-type="Material examined"><title>Material examined.</title><p>1 ♂ “Menghun, Xishuangbanna, Yunnan, 1200–1400 m, 22.5.1958, Zhang Yiran leg.” (IZAS), 1 ♀ “Menghun, Xishuangbanna, Yunnan, 1200–1400 m, 22.5.1958, Zhang Yiran leg.” (IZAS), 1 ♂ “NE-Laos: Hua Phan prov., Ban Saleui, Phou Pan (Mt.) ~<named-content xmlns:xlink="http://www.w3.org/1999/xlink" content-type="dwc:verbatimCoordinates" xlink:type="simple">20°12'N, 104°01'E</named-content>; 1300–1900m; 01.–31.V.2011; leg. C. Holzschuh Ankauf ZFMK Bonn 2011” (ZFMK), 2 ♂♂, 3 ♀♀ “NE-Laos: Hua Phan prov., Ban Saleui, Phou Pan (Mt.) - <named-content xmlns:xlink="http://www.w3.org/1999/xlink" content-type="dwc:verbatimCoordinates" xlink:type="simple">20°12'N, 104°01'E</named-content>; 14.iv.–15.v.2012; 1300–1900m; leg. C. Holzschuh Ankauf ZFMK Bonn 2012/13” (ZFMK), 1 ♀ “Phu Rua N.P. (900m alt.) Loei P. NE Thai. 26–30.IV.2006 Takakuwa, M. leg.” (ZFMK), 1 ♂, 6 ♀♀ “Laos-NE, Houa Phan prov., <named-content xmlns:xlink="http://www.w3.org/1999/xlink" content-type="dwc:verbatimCoordinates" xlink:type="simple">20°13'09–19''N, 103°59'54''-104°00'03''E</named-content>, 1480–1510m Phou Pane Mt., 22.IV.–14.V.2008 Vit Kuban leg. (NMPC, ZFMK), 1 ♀ “Laos-NE Hua Phan prov., <named-content xmlns:xlink="http://www.w3.org/1999/xlink" content-type="dwc:verbatimCoordinates" xlink:type="simple">20°12'N, 104°01'E</named-content>, Phu Phan Mt., 1500–1900m, 17.5.–3.6.2007, leg. Vit Kuban” (ZFMK).</p></tp:treatment-sec></tp:taxon-treatment>
