# Supplementary material for: An update to the taxonomy of the genus Gastroserica Brenske (Coleoptera, Scarabaeidae, Sericini)
Source: Zookeys. 2014 Jul 17;(426):87–110. doi: 10.3897/zookeys.426.7578 (PMC4137292; doi:10.3897/zookeys.426.7578)
Supplement: XML Treatment for Gastroserica marginalis [file zookeys.426.7578-treatment19.xml]

<!DOCTYPE tp:taxon-treatment
  PUBLIC "-//TaxonX//DTD Taxonomic Treatment Publishing DTD v0 20100105//EN" "tax-treatment-NSO.dtd">
<tp:taxon-treatment xmlns:tp="http://www.plazi.org/taxpub"><tp:treatment-meta><kwd-group><label>Taxon classification</label><kwd><named-content content-type="kingdom">Animalia</named-content></kwd><kwd><named-content content-type="order">Coleoptera</named-content></kwd><kwd><named-content content-type="family">Scarabaeidae</named-content></kwd></kwd-group><mixed-citation publication-type="journal"><person-group><name><surname>Liu</surname><given-names>Wan-Gang</given-names></name><name><surname>Bai</surname><given-names>Ming</given-names></name><name><surname>Yang</surname><given-names>Xing-Ke</given-names></name><name><surname>Ahrens</surname><given-names>Dirk</given-names></name></person-group><article-title>An update to the taxonomy of the genus <italic>Gastroserica</italic> Brenske (Coleoptera, Scarabaeidae, Sericini)</article-title><source>Zookeys</source><day>17</day><month>7</month><year>2014</year><volume>2014</volume><issue>426</issue><fpage>87</fpage><lpage>110</lpage><pub-id pub-id-type="doi">10.3897/zookeys.426.7578</pub-id></mixed-citation></tp:treatment-meta><tp:nomenclature><tp:taxon-name>
                            <tp:taxon-name-part taxon-name-part-type="genus">Gastroserica</tp:taxon-name-part>
                            <tp:taxon-name-part taxon-name-part-type="species">marginalis</tp:taxon-name-part>
                        </tp:taxon-name><tp:taxon-authority>(Brenske, 1894)</tp:taxon-authority></tp:nomenclature><tp:treatment-sec sec-type="Material examined"><title>Material examined.</title><p>1 ♂ “Mts. Jiulianshan, Jiangxi, 21.VI.1975, Zhang Youwei leg.” (IZAS), 1 ♂ “Mt. Jianfengling, Hainan, 800–1000m, 19.V.1997, leg. Yu Peiyu” (IZAS), 1 ♂ “Shiping, Fengdu, Sichuan, 610m, 2.VI.1994, Zhang Youwei leg.” (IZAS), 1 ♂ “Mts. Tianpingshan, Longsheng, Guangxi, 4.VI.1963, 740m, leg. Shi Yongshan” (IZAS), 1 ♂ “Muyuping, Shennongjia, Hubei, 4.VII.1981, 1200m, leg. Han Yinheng” (IZAS), 6 ex. “China: Fujian Province; Mt. Liang-shan-ding, Wuping County, July 2–12, 2009 local collectors Ankauf via Li Jingke 2010” (ZFMK), 33 ex. “Laos-NE, Houa Phan prov., 20°13'09–19''N, 103°59'54''-104°00'03''E, 1480–1510m Phou Pane Mt., 22.IV.–14.V.2008 Vit Kubáň leg.” (NMPC, ZFMK), 217 ex. “NE-Laos: Hua Phan prov., Ban Saleui, Phou Pan (Mt.) - <named-content xmlns:xlink="http://www.w3.org/1999/xlink" content-type="dwc:verbatimCoordinates" xlink:type="simple">20°12'N, 104°01'E</named-content>; 14.iv.–15.v.2012; 1300–1900m; leg. C. Holzschuh Ankauf ZFMK Bonn 2012/13” (ZFMK), 48 ex. “NE-Laos: Hua Phan prov., Ban Saleui, Phou Pan (Mt.) - <named-content xmlns:xlink="http://www.w3.org/1999/xlink" content-type="dwc:verbatimCoordinates" xlink:type="simple">20°12'N, 104°01'E</named-content>; 11.iv.-15.v.2012; 1300–1900m; leg. C. Holzschuh Ankauf ZFMK Bonn 2012” (ZFMK), 6 ex. “Laos-NE Hua Phan prov., <named-content xmlns:xlink="http://www.w3.org/1999/xlink" content-type="dwc:verbatimCoordinates" xlink:type="simple">20°12'N, 104°01'E</named-content>, Phu Phan Mt., 1500–1900m, 17.5.–3.6.2007, leg. C. Holzschuh” (ZFMK), 9 ex. “Laos-NE Hua Phan prov., <named-content xmlns:xlink="http://www.w3.org/1999/xlink" content-type="dwc:verbatimCoordinates" xlink:type="simple">20°12'N, 104°01'E</named-content>, Phu Phan Mt., 1500–1900m, 17.5.–3.6.2007, leg. Vit Kuban” (ZFMK), 1 ♂ “Myanmar, Mandalay prov., Kyaukpadanng, 10.6.2009 From Li Jingke” (ZFMK).</p></tp:treatment-sec></tp:taxon-treatment>
