# Supplementary material for: An update to the taxonomy of the genus Gastroserica Brenske (Coleoptera, Scarabaeidae, Sericini)
Source: Zookeys. 2014 Jul 17;(426):87–110. doi: 10.3897/zookeys.426.7578 (PMC4137292; doi:10.3897/zookeys.426.7578)
Supplement: XML Treatment for Gastroserica yingi [file zookeys.426.7578-treatment24.xml]

<!DOCTYPE tp:taxon-treatment
  PUBLIC "-//TaxonX//DTD Taxonomic Treatment Publishing DTD v0 20100105//EN" "tax-treatment-NSO.dtd">
<tp:taxon-treatment xmlns:tp="http://www.plazi.org/taxpub"><tp:treatment-meta><kwd-group><label>Taxon classification</label><kwd><named-content content-type="kingdom">Animalia</named-content></kwd><kwd><named-content content-type="order">Coleoptera</named-content></kwd><kwd><named-content content-type="family">Scarabaeidae</named-content></kwd></kwd-group><mixed-citation publication-type="journal"><person-group><name><surname>Liu</surname><given-names>Wan-Gang</given-names></name><name><surname>Bai</surname><given-names>Ming</given-names></name><name><surname>Yang</surname><given-names>Xing-Ke</given-names></name><name><surname>Ahrens</surname><given-names>Dirk</given-names></name></person-group><article-title>An update to the taxonomy of the genus <italic>Gastroserica</italic> Brenske (Coleoptera, Scarabaeidae, Sericini)</article-title><source>Zookeys</source><day>17</day><month>7</month><year>2014</year><volume>2014</volume><issue>426</issue><fpage>87</fpage><lpage>110</lpage><pub-id pub-id-type="doi">10.3897/zookeys.426.7578</pub-id></mixed-citation></tp:treatment-meta><tp:nomenclature><tp:taxon-name>
                            <tp:taxon-name-part taxon-name-part-type="genus">Gastroserica</tp:taxon-name-part>
                            <tp:taxon-name-part taxon-name-part-type="species">yingi</tp:taxon-name-part>
                        </tp:taxon-name><tp:taxon-authority>Ahrens &amp; Pacholátko, 2007</tp:taxon-authority></tp:nomenclature><tp:treatment-sec sec-type="Material examined"><title>Material examined.</title><p>1 ♂ ”Huawangshanzhuang, Jinxiu, Guangxi, 900m, 20.V.1999, Zhang Yanzhou leg.” (IZAS), 1 ♂ ”Tonkin, Mont Bavi, 900–1000m, VIII.1940, leg. P.A. de Cooman” (IZAS), 1 ♂”Mengzhe, Xishuangbanna, Yunnan, 1200m, 15.VI.1958, Pu Fuji leg.” (IZAS), 1 ♂ “Tianchi, Jianfeng, Hainan, 11.IV.1980, 900m” (IZAS).</p></tp:treatment-sec><tp:treatment-sec sec-type="Remarks"><title>Remarks.</title><p>The specimens examined here, except the one from Tonkin, diverge somewhat from the holotype of <italic><tp:taxon-name>Gastroserica yingi</tp:taxon-name></italic> in the shape of the right paramere. However, it cannot be determined if this is due to local variation, or if there is some as yet unrecognized geographical pattern.</p></tp:treatment-sec></tp:taxon-treatment>
